# Supplementary material for: Radiopaque Polyurethanes Containing Barium Sulfate: A Survey on Thermal, Rheological, Physical, and Structural Properties
Source: Polymers (Basel). 2024 Oct 31;16(21):3086. doi: 10.3390/polym16213086 (PMC11548690; doi:10.3390/polym16213086)
Supplement: Supplementary file 1 [file polymers-16-03086-s001.zip]

Archive with 1 entries (1 files):
- polymers-3289598-Supplementary Material.pdf
